# Supplementary material for: Tomato Bushy Stunt Virus Nanoparticles as a Platform for Drug Delivery to Shh-Dependent Medulloblastoma
Source: Int J Mol Sci. 2021 Sep 29;22(19):10523. doi: 10.3390/ijms221910523 (PMC8509062; doi:10.3390/ijms221910523)
Supplement: Supplementary file 1 [file ijms-22-10523-s001.zip]

Archive with 8 entries (8 files):
- Lico et al Table S1.pdf
- Lico et al Table S4_REVISED.pdf
- Lico et al Table S5_REVISED.pdf
- Lico et al  Suppl M&M_REVISED.pdf
- Lico et al  Figure S2_REVISED.pptx
- Lico et al  Table S2_REVISED.pdf
- Lico et al  Table S3_REVISED.pdf
- Lico et al Fig. S1_REVISED.pptx
